# Supplementary material for: Low Demineralized Caseins to Replace Sodium Caseinate for Application in Whipped Creams
Source: Foods. 2024 Dec 3;13(23):3897. doi: 10.3390/foods13233897 (PMC11640607; doi:10.3390/foods13233897)
Supplement: Supplementary file 1 [file foods-13-03897-s001.zip]

Archive with 1 entries (1 files):
- foods-3341474-supplementary.pdf
